# Supplementary material for: Generation of Viable Candida albicans Mutants Lacking the “Essential” Protein Kinase Snf1 by Inducible Gene Deletion
Source: mSphere. 2020 Aug 19;5(4):e00805-20. doi: 10.1128/mSphere.00805-20 (PMC7440847; doi:10.1128/mSphere.00805-20)
Supplement: TABLE S1 [file mSphere.00805-20-st001.xlsx]

## Sheet: Table S1
Table S1. C. albicans strains used in this study
Strain	Parent	Relevant genotype or characteristics a	Reference
SC5314		Wild-type reference strain	[1]
snf1∆ mutants
SCSNF1M1A	SC5314	SNF1-1/snf1‑2Δ::SAT1-FLIP	[2]
SCSNF1M1B	SC5314	snf1‑1Δ::SAT1-FLIP SNF1-2	[2]
SCSNF1M2A	SCSNF1M1A	SNF1-1/snf1‑2Δ::FRT	[2]
SCSNF1M2B	SCSNF1M1B	snf1‑1Δ::FRT/SNF1-2	[2]
SCSNF1M3A	SCSNF1M2A	SNF1-1/snf1‑2Δ::FRT	This study
		ADH1‑1/adh1‑2::FRT-SNF1-HygB-FRT
SCSNF1M3B	SCSNF1M2B	snf1‑1Δ::FRT/SNF1-2	This study
		adh1‑1::FRT-SNF1-HygB-FRT/ADH1‑2
SCSNF1M4A	SCSNF1M3A	snf1-1::SAT1-FLIP/snf1‑2Δ::FRT	This study
		ADH1‑1/adh1‑2::FRT-SNF1-HygB-FRT
SCSNF1M4B	SCSNF1M3B	snf1‑1Δ::FRT/snf1-2::SAT1-FLIP	This study
		adh1‑1::FRT-SNF1-HygB-FRT/ADH1‑2
SCSNF1M5A	SCSNF1M4A	snf1-1::FRT/snf1‑2Δ::FRT	This study
		ADH1‑1/adh1‑2::FRT-SNF1-HygB-FRT
SCSNF1M5B	SCSNF1M4B	snf1‑1Δ::FRT/snf1-2::FRT	This study
		adh1‑1::FRT-SNF1-HygB-FRT/ADH1‑2
SCSNF1M6A	SCSNF1M5A	snf1-1::FRT/snf1‑2Δ::FRT	This study
		ADH1‑1/adh1‑2::FRT-SNF1-HygB-FRT
		sap2‑1::PSAP2-1-ecaFLP-caSAT1/SAP2‑2
SCSNF1M6B	SCSNF1M5B	snf1‑1Δ::FRT/snf1-2::FRT	This study
		adh1‑1::FRT-SNF1-HygB-FRT/ADH1‑2
		sap2‑1::PSAP2-1-ecaFLP-caSAT1/SAP2‑2
SCSNF1M7A	SCSNF1M3A	SNF1-1/snf1‑2Δ::FRT	This study
		ADH1‑1/adh1‑2::FRT-SNF1-HygB-FRT
		sap2‑1::PSAP2-1-ecaFLP-caSAT1/SAP2‑2
SCSNF1M7B	SCSNF1M3B	snf1‑1Δ::FRT/SNF1-2	This study
		adh1‑1::FRT-SNF1-HygB-FRT/ADH1‑2
		sap2‑1::PSAP2-1-ecaFLP-caSAT1/SAP2‑2
SCSNF1M8A	SCSNF1M6A	snf1-1::FRT/snf1‑2Δ::FRT	This study
		ADH1‑1/adh1‑2::FRT
		sap2‑1::PSAP2-1-ecaFLP-caSAT1/SAP2‑2
SCSNF1M8B	SCSNF1M6B	snf1‑1Δ::FRT/snf1-2::FRT	This study
		adh1‑1::FRT/ADH1‑2
		sap2‑1::PSAP2-1-ecaFLP-caSAT1/SAP2‑2
SCSNF1M9A	SCSNF1M7A	SNF1-1/snf1‑2Δ::FRT	This study
		ADH1‑1/adh1‑2::FRT
		sap2‑1::PSAP2-1-ecaFLP-caSAT1/SAP2‑2
SCSNF1M9B	SCSNF1M7B	snf1‑1Δ::FRT/SNF1-2	This study
		adh1‑1::FRT/ADH1‑2
		sap2‑1::PSAP2-1-ecaFLP-caSAT1/SAP2‑2
SCSNF1M10A	SCSNF1M5A	snf1Δ::FRT/SNF1K82R-SAT1-FLIP	This study
		ADH1‑1/adh1‑2::FRT-SNF1-HygB-FRT
SCSNF1M10B	SCSNF1M5B	snf1Δ::FRT/SNF1K82R-SAT1-FLIP	This study
		adh1‑1::FRT-SNF1-HygB-FRT/ADH1‑2
SCSNF1M11A	SCSNF1M10A	snf1Δ::FRT/SNF1K82R-FRT	This study
		ADH1‑1/adh1‑2::FRT-SNF1-HygB-FRT
SCSNF1M11B	SCSNF1M10B	snf1Δ::FRT/SNF1K82R-FRT	This study
		adh1‑1::FRT-SNF1-HygB-FRT/ADH1‑2
SCSNF1M12A	SCSNF1M11A	snf1Δ::FRT/SNF1K82R-FRT	This study
		ADH1‑1/adh1‑2::FRT-SNF1-HygB-FRT
		sap2‑1::PSAP2-1-ecaFLP-caSAT1/SAP2‑2
SCSNF1M12B	SCSNF1M11B	snf1Δ::FRT/SNF1K82R-FRT	This study
		adh1‑1::FRT-SNF1-HygB-FRT/ADH1‑2
		sap2‑1::PSAP2-1-ecaFLP-caSAT1/SAP2‑2
SCSNF1M13A	SCSNF1M12A	snf1Δ::FRT/SNF1K82R-FRT	This study
		ADH1‑1/adh1‑2::FRT
		sap2‑1::PSAP2-1-ecaFLP-caSAT1/SAP2‑2
SCSNF1M13B	SCSNF1M12B	snf1Δ::FRT/SNF1K82R-FRT	This study
		adh1‑1::FRT/ADH1‑2
		sap2‑1::PSAP2-1-ecaFLP-caSAT1/SAP2‑2
SCSNF1M21A	SCSNF1M2A	snf1‑1Δ::SAT1-FLIP/snf1‑2Δ::FRT	This study
SCSNF1M21B	SCSNF1M2B	snf1‑1Δ::FRT/snf1‑2Δ::SAT1-FLIP	This study
snf4∆ mutants
SCSNF4M4A and -B	SC5314	snf4-1Δ::FRT/snf4-2::FRT	[2]
snf4∆ mig1∆ double mutants
SCΔsnf4MIG1M1A	SCSNF4M4A	snf4‑1Δ::FRT/snf4‑2::FRT	This study
		MIG1‑1/mig1‑2Δ::SAT1-FLIP
SCΔsnf4MIG1M1B	SCSNF4M4B	snf4‑1Δ::FRT/snf4‑2::FRT	This study
		mig1‑1Δ::SAT1-FLIP/MIG1‑2
SCΔsnf4MIG1M2A	SCΔsnf4MIG1M1A	snf4‑1Δ::FRT/snf4‑2::FRT	This study
		MIG1‑1/mig1‑2Δ::FRT
SCΔsnf4MIG1M2B	SCΔsnf4MIG1M1B	snf4‑1Δ::FRT/snf4‑2::FRT	This study
		mig1‑1Δ::FRT/MIG1‑2
SCΔsnf4MIG1M3A	SCΔsnf4MIG1M2A	snf4‑1Δ::FRT/snf4‑2::FRT	This study
		mig1‑1Δ::SAT1-FLIP/mig1‑2Δ::FRT
SCΔsnf4MIG1M3B	SCΔsnf4MIG1M2B	snf4‑1Δ::FRT/snf4‑2::FRT	This study
		mig1‑1Δ::FRT/mig1‑2Δ::SAT1-FLIP
SCΔsnf4MIG1M4A	SCΔsnf4MIG1M3A	snf4‑1Δ::FRT/snf4‑2::FRT	This study
		mig1‑1Δ::FRT/mig1‑2Δ::FRT
SCΔsnf4MIG1M4B	SCΔsnf4MIG1M3B	snf4‑1Δ::FRT/snf4‑2::FRT	This study
		mig1‑1Δ::FRT/mig1‑2Δ::FRT
snf4∆ mig1∆ mig2∆ triple mutants
SCΔsnf4Δmig1MIG2M1A	SCΔsnf4MIG1M4A	snf4‑1Δ::FRT/snf4‑2::FRT	This study
		mig1‑1Δ::FRT/mig1‑2Δ::FRT
		MIG2/mig2Δ::SAT1-FLIP
SCΔsnf4Δmig1MIG2M1B	SCΔsnf4MIG1M4B	snf4‑1Δ::FRT/snf4‑2::FRT	This study
		mig1‑1Δ::FRT/mig1‑2Δ::FRT
		MIG2/mig2Δ::SAT1-FLIP
SCΔsnf4Δmig1MIG2M2A	SCΔsnf4Δmig1MIG2M1A	snf4‑1Δ::FRT/snf4‑2::FRT	This study
		mig1‑1Δ::FRT/mig1‑2Δ::FRT
		MIG2/mig2Δ::FRT
SCΔsnf4Δmig1MIG2M2B	SCΔsnf4Δmig1MIG2M1B	snf4‑1Δ::FRT/snf4‑2::FRT	This study
		mig1‑1Δ::FRT/mig1‑2Δ::FRT
		MIG2/mig2Δ::FRT
SCΔsnf4Δmig1MIG2M3A	SCΔsnf4Δmig1MIG2M2A	snf4‑1Δ::FRT/snf4‑2::FRT	This study
		mig1‑1Δ::FRT/mig1‑2Δ::FRT
		mig2Δ::FRT/mig2Δ::SAT1-FLIP
SCΔsnf4Δmig1MIG2M3B	SCΔsnf4Δmig1MIG2M2B	snf4‑1Δ::FRT/snf4‑2::FRT	This study
		mig1‑1Δ::FRT/mig1‑2Δ::FRT
		mig2Δ::FRT/mig2Δ::SAT1-FLIP
SCΔsnf4Δmig1MIG2M4A	SCΔsnf4Δmig1MIG2M3A	snf4‑1Δ::FRT/snf4‑2::FRT	This study
		mig1‑1Δ::FRT/mig1‑2Δ::FRT
		mig2Δ::FRT/mig2Δ::FRT
SCΔsnf4Δmig1MIG2M4B	SCΔsnf4Δmig1MIG2M3B	snf4‑1Δ::FRT/snf4‑2::FRT	This study
		mig1‑1Δ::FRT/mig1‑2Δ::FRT
		mig2Δ::FRT/mig2Δ::FRT
a SAT1-FLIP denotes the SAT1 flipper cassette; FRT is the FLP recombination target sequence, one copy of which remains in the genome after recycling of the SAT1 flipper cassette; caSAT1 is the Candida-adapted SAT1 gene, HygB the hygromycin resistance marker, and ecaFLP the enhanced Candida-adapted FLP gene. The SNF1, ADH1, SAP2 and MIG1 alleles in strain SC5314 were distinguished by HhaI, XhoI, C…
[1] Gillum AM, Tsay EYH, and Kirsch DR. 1984. Isolation of the Candida albicans gene for orotidine-5'-phosphate decarboxylase by complementation of S. cerevisiae ura3 and Escherichia coli pyrF mutations. Mol Gen Genet 198:179-182.
[2] Ramírez-Zavala B, Mottola A, Haubenreißer J, Schneider S, Allert S, Brunke S, Ohlsen K, Hube B, and Morschhäuser J. 2017. The Snf1-activating kinase Sak1 is a key regulator of metabolic adaptation and in vivo fitness of Candida albicans. Mol Microbiol 104:989-1007.
