# Supplementary material for: Generation of Viable Candida albicans Mutants Lacking the “Essential” Protein Kinase Snf1 by Inducible Gene Deletion
Source: mSphere. 2020 Aug 19;5(4):e00805-20. doi: 10.1128/mSphere.00805-20 (PMC7440847; doi:10.1128/mSphere.00805-20)
Supplement: TABLE S2 [file mSphere.00805-20-st002.xlsx]

## Sheet: Table S2
Table S2. Oligonucleotide primers used in this study.
Primer	Sequence (5'-3') a
AFM1-1	ATATCTGCAGGAAGTTCCTATACTTTCTAGAGAATAGGAACTTCGCTGACTTGTCTGGTTACACTC
AFM1-2	ATATCCGCGGATTTGACAACAGCATCG
AFM2-1	ATATGGGCCCGAGCTCCGCGGGTTGGGTAGTAGATGAATGAG
AFM2-2	ATATCTCGAGGGCGCCACTAGTGTCGACGAATTCGAAGTTCCTATTCTCTAGAAAGTATAGGAACTTCGACCAGGGATGAATAGGTCC
HygB-1	ATATCTCGAGCGTCAAAACTAGAGAATAATAAAG
HygB-2	ATATCTGCAGGACCACCTTTGATTGTAAATAG
MIG1.01	ATATGAGCTCCCACCATCAACCGAACC
MIG1.02	TGTACCGCGGTGCGACGTTGATTAACTTG
MIG1.03	ATATCTCGAGGATTTATAATTACTGGTGTTTTAATTTATAGATAG
MIG1.04	ATATGGGCCCGTTATTATTCACATTCGGATAGAAC
MIG1ETfwd	ATATGTCGACATGTCTATGTCCACACCTATGC
MIG1ETrev	ATATGGATCCTTAACTTAATAAATTGGTTAAACTCATTGGTTTAGC
MIG1seq.01	CCCCATCTTGAATTACCACGG
MIG1seq.03	CTACTTGAATACCATTCATATATCATGC
MIG1seq.05	CAACAACAGCAACAAACAAATATTGG
MIG1seq.06	CTTTCAGATGATGAACTTGTACC
MIG2.01	ATATGAGCTCCTTAATAACCTTTGCCAAGTCCCC
MIG2.02	ATATCCGCGGGGAGTGGTATGGTGATGGTTTTGG
MIG2.03	ATATCTCGAGGATACCTTATATACCTACTTGCC
MIG2.04	ATATGGGCCCAATGCTTATATGAGTGACAACG
MIG2seq.01	GCTGGTGTTGAAAGAGAGAGG
SNF1ex3-1	ATCCGGCGCCACACAAAAGACAAGAAC
SNF1ex3-2	AAGTGTCGACATTAAAATTGGTTGAATTTATTG
SNF1in.04	ACGGTCATATCCCATCGTCACC
SNF1.06	GTCAGAGCAAGCCCAAACTC
SNF1.12	ATATGAGCTCCCGAGTCCACACAAAAGACAAGAAC
SNF1.13	ATATCCGCGGGCAACACCAAAGCCATAGTAAAAATGATTAAC
SNF1K82R.03	GGCACAGGTCAAAAAGTTGCTTTGAGAATCATTAATCGTAAAACATTAGC
SNF1K82R.04	GCTAATGTTTTACGATTAATGATTCTCAAAGCAACTTTTTGACCTGTGCC
a Introduced restriction sites are underlined; the FRT site is highlighted in bold.
